# Supplementary material for: Nucleosome and ubiquitin position Set2 to methylate H3K36
Source: Nat Commun. 2019 Aug 22;10:3795. doi: 10.1038/s41467-019-11726-4 (PMC6706414; doi:10.1038/s41467-019-11726-4)
Supplement: Supplementary file 5 — Source Data [file 41467_2019_11726_MOESM5_ESM.xls]

## Sheet: Fig 4d
			Quantification of Set2 activity
0			H3K36me3
3
6			wild type									H2AK120C ubiquitin ligation
12			exp1	exp2	exp3			Average	STDEV	STER		exp1	exp2	exp3			Average	STDEV	STER
24		0	0	0	0			0	0	0		0.00077581	-0.0206741	0.00232343			-0.00585829	0.0128542	0.00918156
		3	0.00564297	-0.00421195	0.00164555			0.00102552	0.00495663	0.00354045		0.0386681	-0.0123907	0.00232323			0.00953353	0.0262819	0.0187728
		6	0.0133444	0.0433411	0.0234456			0.0267104	0.0152625	0.0109018		0.102229	0.0578492	0.0931323			0.0844035	0.0234422	0.0167444
		12	0.0982962	0.087435	0.0943354			0.0933556	0.0054965	0.00392607		0.281764	0.238458	0.244385			0.254869	0.0234794	0.016771
		24	0.482741	0.680764	0.556565			0.573357	0.100074	0.0714814		1	1.00005	1			1.00002	2.97401e-05	2.12429e-05

## Sheet: Fig 8b
	Quantification of Set2 activity
	H3K36me3
	wild type									H2AS17_ubiquitin fusion
	exp1	exp2	exp3	exp4		Average	STDEV	STER		exp1	exp2	exp3			Average	STDEV	STER
0	0	0	0	0	0	0	0	0		0	0	0			0	0	0
3	0.000149835	0.0542008	0.074845	0.00126724	1	0.0326157	0.0377977	0.0188988		0	0.0460207	0.472983			0.173001	0.260809	0.130405
6	0.0364099	0.177436	0.157787	0.00976754	2	0.0953501	0.0845276	0.0422638		0.133653	0.0826244	0.636563			0.28428	0.306151	0.153076
12	0.260264	0.319473	0.470143	0.0398515	3	0.272433	0.17846	0.0892301		0.500899	0.176084	0.813582			0.496855	0.318768	0.159384
24	0.57252	0.409333	0.706815	0.0731249	4	0.440448	0.273428	0.136714		1	1.00001	1.00001			1.00001	7.0504e-06	3.5252e-06
